# Supplementary material for: Integrated insights into gut microbiota and metabolomic landscape in breast cancer patients undergoing adjuvant endocrine therapy
Source: mSystems. 2025 Aug 15;10(9):e00879-25. doi: 10.1128/msystems.00879-25 (PMC12455969; doi:10.1128/msystems.00879-25)
Supplement: Table S1 — Blood parameters of each participant. [file msystems.00879-25-s0003.xlsx]

## Sheet: Table S1
Table S1. Blood Indicators for each participant of the study. This table provides the values for all blood indicators, including estradiol (E2), for each participant in the study.
Sample ID	Group Name	TG	TCH	HDL	LDL	APOA1	APOB	ALT	AST	GGT	CG	E2
preAET01	preAET	4.11	8.31	1.55	5.61	1.35	1.28	27	23	36	1.55	5
preAET02	preAET	1.98	5.14	1.4	3.35	1.46	0.98	53	35	63	1.16	8
preAET03	preAET	0.8	5	1.76	2.97	1.75	0.76	13	21	8	1.87	26
preAET04	preAET	1.15	5.49	1.79	3.21	1.72	1.17	15	21	18	5.22	32
preAET05	preAET	1.51	6.27	1.42	4.06	1.69	1.24	11	20	38	1.62	9.16
preAET06	preAET	1	4.52	1.62	2.98	1.6	0.82	17	22	47	0.73	10
preAET07	preAET	0.87	6.3	1.32	4.1	1.42	1.32	21	24	25	4.03	3
preAET08	preAET	1.34	7.83	1.92	5.13	1.67	1.74	30	31	26	2.39	14
preAET09	preAET	1.4	4.93	1.13	3.24	1.33	1.06	19	29	70	1.35	8
preAET10	preAET	1.46	5.32	1.39	3.29	1.41	1.16	17	24	28	0.79	17
postAET01	postAET	2.07	4.32	4.32	2.64	1.39	0.6	35	25	37	0.96	0.43
postAET02	postAET	1.68	5.65	5.65	4.09	1.4	1.1	29	20	37	0.54	0.56
postAET03	postAET	1.26	5.07	5.07	3.02	1.54	0.88	10	16	11	1.03	0.15
postAET04	postAET	1.04	4.13	4.13	2.08	2.07	0.65	34	31	88	7.68	1.21
postAET05	postAET	2.32	5.78	5.78	3.59	1.83	1.17	8	27	37	1.01	0.01
postAET06	postAET	1.01	4.41	4.41	2.71	1.65	0.77	41	35	209	1.11	3
postAET07	postAET	0.98	6	6	2.97	1.45	1.35	83	36	68	1.36	0.19
postAET08	postAET	1.96	7.58	7.58	4.71	1.6	1.31	15	21	17	0.94	1
postAET09	postAET	1.83	4.47	4.47	2.8	1.25	0.98	22	26	43	0.58	1.01
postAET10	postAET	1.59	5.04	5.04	3.49	1.4	1.17	23	30	26	1.23	2.23
HC01	HC	0.97	5.11	1.19	3.82	1.6	0.95	17	24	36	1.25	13.39
HC02	HC	1.74	5.64	1.11	4.25	1.53	1.07	10	11	22	0.95	5.02
HC03	HC	0.95	5.26	1.39	3.5	1.76	0.88	8	27	27	0.4	8.66
HC04	HC	1.92	10.42	1.5	8.47	1.78	1.6	7	12	19	0.89	6.72
HC05	HC	3.8	7.56	1.17	4.45	1.76	1.42	7	16	39	0.76	7.27
HC06	HC	1.01	6.32	2.26	3.4	2.07	0.95	10	20	81	0.4	8.79
HC07	HC	1.51	5.01	0.74	3.77	1.18	1.06	27	36	75	1.01	16.24
HC08	HC	0.83	4.87	1.29	2.93	1.66	0.8	7	16	15	0.92	14.63
HC09	HC	0.97	4.12	0.94	2.8	1.48	0.73	7	13	9	0.47	10
HC10	HC	0.91	4.24	0.96	3.01	1.45	1.09	8	15	12	0.34	10.78
